# Supplementary material for: Isolation and Characterization of Pseudomonas chlororaphis Strain ST9; Rhizomicrobiota and in Planta Studies
Source: Plants (Basel). 2021 Jul 17;10(7):1466. doi: 10.3390/plants10071466 (PMC8309335; doi:10.3390/plants10071466)
Supplement: Supplementary file 1 [file plants-10-01466-s001.zip]

Archive with 1 entries (1 files):
- plants-1293920-supplementary.pdf
